# Supplementary material for: Evolution of the HIV-1 integration site landscape and inducible reservoir in early-treated people
Source: PLoS Pathog. 2025 Nov 25;21(11):e1013702. doi: 10.1371/journal.ppat.1013702 (PMC12646413; doi:10.1371/journal.ppat.1013702)
Supplement: S1 Data — (XLSX) [file ppat.1013702.s013.xlsx]

## Sheet: Fig. 2B
Acute UD	Clonal IS	Unique IS	Total IS	Distinct IS
PA02	0	77	77	77
PA05	0	16	16	16
PA14	11	85	96	87
PA15	0	36	36	36
PA19	0	33	33	33
PA34	2	71	73	72
PA35	0	102	102	102
PA38	0	19	19	19
Total	13	439	452	442
Acute UD+5	Clonal IS	Unique IS	Total IS	Distinct IS
PA02	4	32	36	34
PA05	10	10	20	13
PA15	0	7	7	7
PA19	2	33	35	34
PA35	0	26	26	26
Total	16	108	124	114
Chronic UD	Clonal IS	Unique IS	Total IS	Distinct IS
PC02	5	60	65	62
PC04	6	58	64	60
PC10	4	64	68	66
Total	15	182	197	188

## Sheet: Fig. 3A
Acute UD	Genic - same	Genic - opposite	Genic - mixed	Total
PA02	31	32	3	66
PA05	6	6	0	12
PA14	21	61	4	86
PA15	9	23	2	34
PA19	5	23	0	28
PA34	22	44	1	67
PA35	21	60	4	85
PA38	7	10	1	18
Total	122	259	15	396
Acute UD+5	Genic - same	Genic - opposite	Genic - mixed	Total
PA02	9	17	1	27
PA05	6	5	0	11
PA15	2	4	0	6
PA19	6	26	1	33
PA35	2	10	2	14
Total	25	62	4	91
Chronic UD	Genic - same	Genic - opposite	Genic - mixed	Total
PC02	17	43	3	63
PC04	20	40	1	61
PC10	17	46	1	64
Total	54	129	5	188

## Sheet: Fig. 3B
Acute UD	Centromeric/satellite DNA	ZNF KRAB domain	Other genic IS	Other non-genic IS	Total
PA02	1	0	66	10	77
PA05	0	1	11	4	16
PA14	0	0	86	10	96
PA15	0	0	34	2	36
PA19	0	0	28	5	33
PA34	0	1	66	6	73
PA35	3	1	84	14	102
PA38	0	1	17	1	19
Total	4	4	392	52	452
Acute UD+5	Centromeric/satellite DNA	ZNF KRAB domain	Other genic IS	Other non-genic IS	Total
PA02	1	1	26	8	36
PA05	5	0	11	4	20
PA15	0	0	6	1	7
PA19	0	0	33	2	35
PA35	5	0	14	7	26
Total	11	1	90	22	124
Chronic UD	Centromeric/satellite DNA	ZNF KRAB domain	Other genic IS	Other non-genic IS	Total
PC02	1	0	63	1	65
PC04	0	5	56	3	64
PC10	0	1	63	4	68
Total	1	6	182	8	197

## Sheet: Fig. 3C
Acute UD	A1	A2	B1	B2	B3	B4	NA	Total IS
PA02	43	9	10	1	7	0	7	77
PA05	4	2	3	1	1	1	4	16
PA14	65	14	6	2	2	1	6	96
PA15	15	8	6	2	2	0	3	36
PA19	13	6	4	2	5	0	3	33
PA34	39	12	7	7	4	0	4	73
PA35	47	16	13	6	9	0	11	102
PA38	14	3	0	1	1	0	0	19
Total	240	70	49	22	31	2	38	452
Acute UD+5	A1	A2	B1	B2	B3	B4	NA	Total IS
PA02	18	7	4	0	2	1	4	36
PA05	7	3	1	0	2	0	7	20
PA15	4	1	0	1	0	0	1	7
PA19	20	6	2	0	2	2	3	35
PA35	7	5	3	1	5	0	5	26
Total	56	22	10	2	11	3	20	124
Chronic UD	A1	A2	B1	B2	B3	B4	NA	Total IS
PC02	30	14	5	3	4	1	8	65
PC04	34	8	6	6	1	5	4	64
PC10	30	10	10	4	9	0	5	68
Total	94	32	21	13	14	6	17	197

## Sheet: Fig. 3D
Acute UD	LINE	SINE	Simple repeat	Satellite	LTR	DNA	Low complexity	tRNA	snRNA	No repeats	Total
PA02	14	14	1	1	2	1	0	0	0	44	77
PA05	3	0	0	0	0	1	0	0	0	12	16
PA14	15	25	0	0	1	4	1	0	0	50	96
PA15	9	6	0	0	1	3	0	0	0	17	36
PA19	6	8	1	0	1	1	0	0	1	15	33
PA34	21	17	0	0	4	2	0	0	0	29	73
PA35	23	15	2	3	5	4	0	1	0	49	102
PA38	4	6	0	0	1	0	0	0	0	8	19
Total	95	91	4	4	15	16	1	1	1	224	452
Acute UD+5	LINE	SINE	Simple repeat	Satellite	LTR	DNA	Low complexity	tRNA	snRNA	No repeats	Total
PA02	4	12	1	1	1	1	0	0	0	16	36
PA05	2	2	3	5	1	0	0	0	0	7	20
PA15	2	2	0	0	0	0	0	0	0	3	7
PA19	4	3	0	0	0	2	0	0	0	26	35
PA35	5	3	1	5	4	0	0	0	0	8	26
Total	17	22	5	11	6	3	0	0	0	60	124
Chronic UD	LINE	SINE	Simple repeat	Satellite	LTR	DNA	Low complexity	tRNA	snRNA	No repeats	Total
PC02	17	10	0	1	2	0	0	0	0	35	65
PC04	18	10	0	0	2	2	0	0	0	32	64
PC10	18	12	0	0	0	2	0	0	0	36	68
Total	53	32	0	1	4	4	0	0	0	103	197

## Sheet: Fig. 3E
Acute UD	ChIP-Seq reads in linear proximity (+/-5 kb) of each IS					Acute UD+5	ChIP-Seq reads in linear proximity (+/-5 kb) of each IS					Chronic UD	ChIP-Seq reads in linear proximity (+/-5 kb) of each IS
IS	H3K4me1	H3K4me3	H3K27ac			IS	H3K4me1	H3K4me3	H3K27ac			IS	H3K4me1	H3K4me3	H3K27ac
RNF149	118	87	72			VPS13D	139	83	188			EHMT1	46	55	39
ACO2; LOC105369160	51	41	62			BECN1	41	56	63			FCHSD2	44	54	64
SBNO2	676	109	199			Upstream: CEP97 (0.253 kb); Downstream: NXPE3 (8.37 kb)	75	83	80			ARF3	26	63	59
TC2N	1864	385	1971			MGA	96	58	94			RPTOR	111	97	86
UBE4B	112	62	105			Upstream: NBPF10 (4.866 kb); Downstream: NOTCH2NL (2.238 kb)	2	4	7			KLF3-AS1	77	68	114
PKN1	243	106	91			Upstream: N/A (0 kb); Downstream: LOC101059971 (1427.869 kb)	0	0	0			GLTSCR1L	111	82	129
RBM14-RBM4	57	48	40			Upstream: LOC387820 (137.01 kb); Downstream: LOC105369563 (88.533 kb)	21	82	93			GTPBP8	79	55	64
PARD6B	48	49	71			LYST	28	71	77			ARID2	28	72	89
VPRBP	84	81	105			ARHGAP35	282	122	63			SMG1P2	13	4	5
Upstream: PRR13P5 (23.472 kb); Downstream: PSMC4 (3.781 kb)	310	888	222			FNDC3A	27	82	76			LOC101928230	35	74	82
NAA38	35	60	62			MTOR	59	57	104			SRPK1	88	92	99
BACH2	160	62	208			NIPAL3	97	67	69			PUM2	48	76	69
ADD1	254	85	171			STIM1	295	89	152			RSL1D1	61	68	103
FTO	102	59	94			CCNY	32	61	64			ATP2A2	112	56	96
STK24	17	64	55			Upstream: SMG1P2 (18.922 kb); Downstream: LOC105371168 (12.65 kb)	154	30	66			MED16	732	443	358
TBCEL	41	77	61			HORMAD2; LOC105372988	65	64	64			LMAN2	8	9	13
DCAF5	207	78	87			POU2F2	143	82	104			HKR1	38	86	91
ANKRD11	1977	145	735			Upstream: APOBEC3H (0.108 kb); Downstream: COX5BP7 (16.029 kb)	533	937	438			ZNF449	28	36	41
LINC00880	17	53	62			CSNK1A1	131	57	68			RABGAP1L	43	66	71
FNBP1	188	61	62			Upstream: RPL32P25 (9,919kb kb); Downstream: MAML2 (2.661 kb)	254	419	352			LOC105378419	41	54	73
THSD7A	4	56	84			Upstream: LOC105377145 (11.178 kb); Downstream: SUCLG2 (102.817 kb)	16	57	75			BACH2	18	78	94
SMG1P6	11	10	21			SRGAP2	42	50	65			IL6ST	273	111	417
RSBN1	34	70	57			ACAP2	239	77	77			HERC1	456	101	246
RAD51B	54	80	83			SMG1P2	57	14	42			MKL1	172	70	126
CCDC144B	7	20	18			MFSD11	644	85	282			LOC105369863	16	68	78
Upstream: TMSB4X (57.026 kb); Downstream: FAM9C (1.364 kb)	249	59	417			PPP2R5C	27	67	58			RREB1	164	83	145
Upstream: LOC102724200 (158.131 kb); Downstream: LOC105379487 (175.788 kb); Upstream: LOC102724931 (122.693 kb); Downstream: LOC105379502 (130.357 kb)	0	0	0			SRGAP2	42	50	65			CDK10	131	55	63
PIK3R5	246	92	71			NSFP1	230	164	840			ATXN10	171	91	231
LDHAL6A	73	59	61			Upstream: CEP97 (0.253 kb); Downstream: NXPE3 (8.37 kb)	75	83	80			BACH2	86	77	82
Upstream: LOC105377893 (126.176 kb); Downstream: MIR4643 (752.8 kb)	49	45	75			HSF1	93	47	55			MYCBP2	15	70	88
Upstream: HLA-DMA (7.32 kb); Downstream: LOC105375109 (6.263 kb)	22	53	72			ZNF83	288	1052	376			B3GNTL1	0	0	0
CLPX	675	87	199			LINC01572	21	61	63			MGA	167	58	95
DHX15	126	105	168			ARPC2	32	66	61			BACH2	86	77	82
Upstream: FAM102A (36.106 kb); Downstream: NAIF1 (44.1 kb)	36	56	68			NCOR1	101	57	141			STARD7	57	54	71
Upstream: LOC100127978 (22.891 kb); Downstream: RPAP3 (153.319 kb)	115	83	157			MROH1	96	53	56			PAFAH1B1	231	57	87
C3AR1	67	46	53			AFG3L2	50	68	90			TECR	597	1047	1026
ARIH1	55	79	117			KIT	23	49	51			RGS6	21	70	55
Upstream: MAPKAPK2 (11.531 kb); Downstream: LOC105372877 (2.515 kb)	2161	366	1600			Upstream: LOC100996756 (9.47 kb); Downstream: LOC105371235 (13.034 kb)	7	15	14			HIVEP3	49	57	54
C18orf25	79	71	52			KIT	23	49	51			EFEMP2	939	222	738
FAM193A	86	86	110			EVL	49	61	61			WDR63	40	54	65
PHC2	364	539	209			ZNF84	713	184	121			PRC1-AS1	98	96	145
AGPAT5	41	54	53			Upstream: LOC105379428 (596.719 kb); Downstream: LOC100533637 (1912.751 kb)	0	0	0			Upstream: HAVCR1P1 (925.134 kb); Downstream: LOC105376906 (2431.523 kb)	0	0	0
RNF213; LOC100294362	246	95	76			DLG1	98	46	39			FAM149B1	161	64	62
RAP1B	48	70	97			LOC105373188	16	41	49			TNRC6C	53	44	64
CDK12	75	69	83			Upstream: LOC105379428 (985.037 kb); Downstream: LOC100533637 (1524.433 kb)	0	0	0			UBE2G1	117	52	64
ELAVL3	77	65	64			Upstream: LOC105379428 (985.037 kb); Downstream: LOC100533637 (1524.433 kb)	0	0	0			BRPF3	33	74	65
Upstream: LOC100505938 (78.265 kb); Downstream: NXPH1 (12.409 kb)	27	63	71			Upstream: LOC105379428 (471.475 kb); Downstream: LOC100533637 (2037.995 kb)	0	0	0			LOC105373188	11	37	52
BCOR	41	31	38			Upstream: LOC105375015 (42.591 kb); Downstream: HLA-B (2.698 kb)	59	83	74			KIF9-AS1	50	56	80
FKBP5; LOC105375032	302	999	380			ZNF84	713	184	121			SCYL2	22	69	72
UBAP2L	374	231	787			Upstream: SNX7 (117.572 kb); Downstream: LPPR5 (12.173 kb)	8	57	79			MAP3K14	638	93	221
LIX1L; LOC105371260	0	0	1			IQGAP1	129	67	42			BTBD1	2	3	4
DLG1	50	72	44			Upstream: LOC105379428 (596.719 kb); Downstream: LOC100533637 (1912.751 kb)	0	0	0			Upstream: MPZL2 (0.45 kb); Downstream: CD3E (39.594 kb)	190	81	1016
PACS1	1228	224	927			VPS8	17	50	64			CUL9	432	281	247
TMEM79	64	84	113			Upstream: IZUMO3 (825.662 kb); Downstream: LOC105375995 (41.03 kb)	9	62	64			VWA8	53	71	103
MAML2	4	20	36			ZNF84	713	184	121			MACF1	55	39	55
LOC102724642	4	9	6			PTPRA	97	82	92			REEP3	32	71	65
Upstream: CYP1A2 (15.526 kb); Downstream: CSK (9.958 kb)	36	49	53			AMBRA1	111	89	101			CLK4	96	53	44
KDM2A	3011	864	907			NPR2	77	72	95			HNRNPLL	82	71	98
Upstream: RNA5SP169 (43.294 kb); Downstream: LOC100996286 (85.846 kb)	86	73	124			UQCC2	88	66	55			PCBP1-AS1	68	73	90
WIPF2	271	108	70			Upstream: PPP1R2P9 (75.134 kb); Downstream: LOC105373188 (67.02 kb)	19	43	52			LOC105373188	11	37	52
EPB41L4B	50	44	60			NELFCD	37	39	72			DNAJC7	721	944	181
ZGPAT	0	0	0			KDM7A	63	45	82			GOLGA4	183	68	152
GLB1	351	145	247			PPP3CB	1105	118	208			LOC105373188	11	37	52
PPP2R5C	23	54	55			FBXO31	341	112	207			PPIL4	133	91	86
SBNO1	65	56	77			NEAT1	1128	589	1169			FBXO31	94	61	88
ERN1	19	51	58			Upstream: CASC8 (70.466 kb); Downstream: LOC105375754 (111.947 kb)	34	51	56			SETD2	66	68	101
PACS1	1377	121	410			ELP3	30	42	62			SACM1L	949	1633	1786
LRRC37A8P	181	71	208			GPATCH8	2	1	2			FEM1B	29	46	62
GATAD2A	58	65	44			ZC3H4	721	1597	827			ZNF708	48	66	58
AGO3	442	1674	416			NPLOC4	0	0	0			PREX1	131	101	74
RPTOR	474	121	181			HIVEP3	203	92	40			GNA15	736	154	374
ATXN7L1	32	56	59			SRSF7	41	55	61			RABEP1	36	61	115
RPS6KA5	49	49	63			RAD51B	25	69	72			CKAP5	29	74	101
MACF1	71	45	61			IKZF3	268	346	317			DDX6	663	96	344
POLR2A	1023	1125	700			LOC103091866 (uncharacterized)	36	47	61			CSGALNACT1	37	54	60
RNF157	1100	478	481			GATAD2A	671	1539	499			ACAP2	80	65	68
UCHL5	21	53	143			DNMT1	66	44	50			STAT5B	500	1501	729
FUT8	62	59	91			MICB	448	136	266			SLCO3A1	178	97	99
Upstream: ZNF792 (27.378 kb); Downstream: GRAMD1A (3.124 kb)	270	62	38			ADCY9	140	65	125			SAE1	154	50	125
Upstream: LOC102724904 (17511.142 kb); Downstream: LOC105379434 (233.442 kb)	0	0	0			GIMAP8	29	55	58			MAP3K14	149	99	89
XPO7	509	680	411			RNF38	63	74	154			RPA1	45	49	48
IGH	245	60	113			CCNI	26	69	105			Upstream: MID1IP1 (70.638 kb); Downstream: LOC105373175 (380.931 kb)	27	30	45
FIP1L1	29	39	56			STK38	58	70	84			VPS13C	17	63	49
ADK	68	61	76			Upstream: EEF1A1P7 (19.132 kb); Downstream: LINC01531 (2.42 kb)	51	66	61			TRAF2	79	52	70
ZC3H6	9	17	22			RAB14; LOC105376337	11	63	64			ZNF708	48	66	58
ARHGEF6	7	36	35			CYTH1	960	132	278			RANBP10	132	65	117
Upstream: HIST1H2BI (5.174 kb); Downstream: LOC105374985 (1.768 kb)	169	865	856			HLA-DM	53	68	72			ZNRF2	194	387	1397
Upstream: EMBP1 (21641.759 kb); Downstream: LOC101929814 (87.083 kb); Upstream: EMBP1 (21644.002 kb); Downstream: LOC101929814 (84.84 kb)	3	20	14			NEAT1	1128	589	1169			Upstream: PPIAL4D (15.016 kb); Downstream: RNVU1-14 (23.901 kb)	108	66	104
NR3C1	12	58	76			DIAPH1	84	51	67			LOC105370108	45	45	72
ZNF264	19	57	65			PACS1	86	57	104			USP47	210	1621	1253
CD58	147	166	235			ZNF841	187	458	106			STAT5B	306	1387	696
XPO6	346	84	326			USP24	67	60	80			NDUFAF7	58	77	117
TBC1D2B	76	60	51			LOC102724364	1	10	4			SACM1L	949	1633	1786
VPS37B	182	64	180			WHSC1	58	69	101			ZNF720	58	76	91
Upstream: B3GNT3 (2.68 kb); Downstream: INSL3 (0.257 kb)	76	53	54			DYRK1A	286	1299	351			NRF1	91	59	86
HNRNPC	47	66	49			GGA3	179	127	58			KDM2A	193	64	124
RERE	907	1701	812			PRKCQ	104	79	162			URI1	53	60	47
LRRC16A	101	80	77			DHX8	100	50	114			ZNF708	48	66	58
C1RL-AS1	84	75	105			USP3	45	72	164			RNF11	53	68	98
FUS	692	1462	707			Upstream: EIF2AP2 (6.1 kb); Downstream: LOC100288724 (3.322 kb)	253	82	86			ADCY7	368	304	76
RHOT1	20	48	64			AKAP13	30	58	45			HMG20A	33	67	72
SENP1	26	69	90			Upstream: LOC102724971 (1.335 kb); Downstream: LOC105379208 (8.515 kb)	0	0	0			CHP1	80	73	90
SYNE2	540	1407	2143			IL16	350	1004	669			KIAA1109	37	53	76
FANCA	895	629	560			Upstream: ATP6V1G3 (76.311 kb); Downstream: PTPRC (21.712 kb)	222	958	1284			WBP2	277	64	64
GIMAP8	29	65	54			PACS1	30	59	50			ZZEF1	54	47	106
LRRC8C	43	64	105			Upstream: CD28 (6.966 kb); Downstream: KRT18P39 (18.355 kb)	29	68	89			CFL2	22	48	73
DIAPH2	4	27	28			Upstream: LOC105369901 (17.235 kb); Downstream: C12orf79 (6.643 kb)	26	66	88			SPPL3	70	53	40
TEKT4P2	0	0	0			Upstream: LOC644669 (3222.232 kb); Downstream: ROCK1 (2401.589 kb)	33	63	117			ZNF644	17	51	71
ZFP91; ZFP91-CNTF	5	41	48			LOC283788	0	0	0			RALGPS1	531	84	219
HNRNPM	297	72	133			FAM102A	347	1082	292			RPA2	175	58	64
C1orf228; LOC105378690	146	58	75			LINC00379	12	57	78			CASK	51	25	55
Upstream: SMG1P2 (15.612 kb); Downstream: LOC105371168 (15.96 kb)	83	18	49			KIAA0368 (other name: ECPAS)	20	87	58			SLAMF1	632	129	461
FKBP5; LOC105375032	547	196	710			Upstream: LINC00381 (37.095 kb); Downstream: LINC00347 (80.589 kb)	110	97	149			MUM1	340	112	110
MAU2	39	50	62			SYT9	10	46	61			GAPVD1	15	43	33
C16orf54	377	87	198			RAB14	15	77	87			KIAA0586	21	59	58
PELP1	574	361	173			Upstream: RPS8P7 (4.324 kb); Downstream: MAPK9 (2.27 kb)	1760	2546	1265			PATL2	54	65	137
DYRK1B	860	1930	898			Upstream: MIR663AHG (990.661 kb); Downstream: LOC100289097 (1357.196 kb)	0	0	0			Upstream: CCR3 (25.013 kb); Downstream: UQCRC2P1 (18.674 kb)	20	47	49
AKNA	312	309	50			ANKRD11	1289	137	342			MTM1	10	42	33
FAM193A	57	78	124			ATP5A1	49	60	66			PUM1	27	56	77
PGS1	526	1237	182			Upstream: LOC105378964 (10.343 kb); Downstream: PELO (25.821 kb)	20	69	80			PPP2R5C	77	54	53
HNRNPLL	209	556	180			TXNDC16	41	86	142			UBR1	39	66	74
RERE	28	66	88			Upstream: PARP4P1 (30050.327 kb); Downstream: CTBP2P1 (170.261 kb)	0	0	0			RBL2	53	60	79
Upstream: LSM2 (1.85 kb); Downstream: HSPA1L (0.785 kb)	624	228	369			LRRC2	188	65	81			ZNF829	95	85	74
METRNL	0	0	0			Upstream: LOC105379428 (1218.135 kb); Downstream: LOC100533637 (1291.335 kb)	0	0	0			SLC16A4	49	48	65
AFG3L1P	1157	252	75									ZNF708	48	66	58
ETS1	829	1976	428									PACS1	82	69	88
Upstream: POC1A (26.436 kb); Downstream: ALDOAP1 (11.919 kb)	201	67	75									NAA38	38	47	55
COL5A3	74	68	54									PCM1	27	58	74
Upstream: DPP7 (9.12 kb); Downstream: GRIN1 (12.012 kb)	80	58	41									ATG4A	12	22	38
FOXP1	338	92	720									EPHA4	25	63	77
PSMD13	154	91	152									PPP5D1	360	505	64
MSH5-SAPCD1; MSH5	552	128	181									AFF1	9	47	58
RAB40C	182	95	91									VAV3	10	76	67
Upstream: LINC00885 (31.167 kb); Downstream: LOC105374303 (0.728 kb)	52	57	88									TSPAN5	10	61	67
ARIH2	85	74	113									CCDC101	433	576	325
BBS12; CETN4P	83	81	180									LOC105369347	632	233	140
PPP6R2	0	0	0									Upstream: TRIM38 (1.939 kb); Downstream: HIST1H1PS2 (26.839 kb)	223	734	386
FAM193B	1470	195	133									Upstream: QPRT (8.826 kb); Downstream: C16orf54 (35.643 kb)	179	63	67
RSRC2	282	1013	187									HSF1	107	50	51
TERF2IP	786	538	1461									ST3GAL3	146	66	133
ASB16-AS1	358	89	182									ABCA11P	218	1033	504
ASB16-AS1	358	89	182									ZNF721	218	1033	504
VPS13C	18	60	67									SMG6	89	84	57
SMG1P3	2	3	4									Upstream: LAT (25.590 kb); Downstream: LOC730153 (21.461 kb)	857	95	431
GPN1	346	786	261									TRA	444	1055	694
GPN1	346	786	261									GOLGB1	119	80	104
GPN1	346	786	261									CYTH1	1023	119	279
GPN1	346	786	261									TP53BP1	99	73	114
GPN1	346	786	261									BCAS3	31	60	102
GPN1	346	786	261									SNTB1	20	57	83
GPN1	346	786	261									ZNF169	35	50	60
GPN1	346	786	261									ANAPC11	0	0	0
GPN1	346	786	261									PACS1	753	1591	522
TFDP2	42	62	115									RSF1	304	739	365
ITPR3	296	87	194									ERO1L	94	63	80
Upstream: RPL12P42 (11.603 kb); Downstream: CACNA1A (35.965 kb)	292	188	66									FOXO3	233	1381	835
TMEM175	132	63	47									CYTH1	481	131	301
POLR1C; XPO5	61	75	91									CHMP4B	320	80	420
MINK1	656	1527	507									SS18	50	58	76
CIRBP	2111	1624	1040									DMC1	113	52	85
ETV6	32	54	58									STIM2	189	83	171
MFSD11	1505	381	1164									CDC42	96	72	116
TNRC6A	304	114	129									UPF2	40	69	104
Upstream: ID3 (64.457 kb); Downstream: MDS2 (3.083 kb)	48	75	92									HACD2	34	58	62
STAT3	101	56	57									HMMR	7	62	90
PRRC2A	1219	2277	1092									LOC101927156	29	70	73
EP300	228	73	95									FANCA	957	1877	474
SMG6	1216	848	982									SCLT1	22	75	72
SLC7A6	499	1124	92									KIAA1551	535	90	255
Upstream: DOC2GP (8.268 kb); Downstream: NUDT8 (4.006 kb)	21	23	18									DDX52	126	55	91
SIRT3	113	85	110									FAM126B	23	71	66
RANBP3	1472	155	732									NLK	400	288	277
CLCN3	13	61	79									ANKRD12	350	1773	1557
SNTB2	34	70	96									ARHGEF18	264	65	87
THRB	23	44	70									ZNF431	126	163	75
PFDN2	444	1346	633									POLR2A	192	87	113
NSD1	23	6	25									CEACAM21	32	58	50
ECE1	23	45	86									WDR82	955	133	353
Upstream: HIST3H2BA (8.133 kb); Downstream: RNF187 (14.659 kb)	142	48	73									SMARCA4	161	67	43
PTK2B	50	78	104									SMG1P6	10	5	33
MPHOSPH9	30	37	49									ISM1	577	127	733
SBNO2	210	85	115									LOC81691	52	67	87
PUM1	5	26	23									ARHGEF6	5	20	30
HDAC4	98	91	84									ASH1L	67	62	102
ZMYM2	21	35	27									LOC101928451	27	75	103
IPO7	281	73	114									MBTD1	18	53	64
RAP1B	73	89	161									BCAS3	31	60	102
NOSIP	129	40	48									NLK	647	188	760
TANGO6	29	83	58									LOC102724517	647	188	760
MAP4K1	89	58	49									Upstream: AP2S1 (50.791 kb); Downstream: ARHGAP35 (16.781 kb)	117	59	45
PBRM1	69	88	139									EIF4G3	52	64	109
NCOA1	25	69	92									JMJD1C	14	53	77
MTFMT	78	60	64									EXOC6	92	74	132
PPP3CB	1105	118	208									SCLT1	22	75	72
PTPN4	50	47	45									VPS13B	9	33	49
TXLNB; HECA	23	61	57									MYO19	69	70	81
SERINC5	50	92	91									TENM1	2	29	46
Upstream: MECP2 (32.011 kb); Downstream: OPN1LW (14.482 kb)	13	38	42
LINC00243	45	59	68
HTT	131	71	133
FAM193A	96	79	142
NRF1	162	586	154
ZFAT	2937	217	2025
PTPN1	32	41	51
Upstream: LAT (14.031 kb); Downstream: LOC730153 (33.02 kb)	798	169	388
LOC105369567	2570	395	1090
FAM134C	79	39	45
HIPK1	21	72	93
RSBN1L	16	48	67
RUFY1	37	55	46
ZC3H8	74	23	40
SETD2	56	68	134
LIN9	61	60	70
HMHA1; POLR2E	1329	142	553
SNAPC3	70	84	196
VPS13C	18	45	60
DERL2	76	67	107
CCDC69	51	79	136
ZNF75D	36	43	92
CTC1	72	74	57
GAR1	12	62	61
NUP214	29	49	57
ETV6	541	115	332
MALRD1	18	64	74
MED13L	30	79	54
GARS	69	72	101
MIER1	22	46	61
UBE2G1	86	54	75
SETD8	73	63	52
GPR89B	41	10	39
SIMC1	67	74	60
NT5C2	64	62	70
LOC105369345	46	44	82
FPR1	47	54	65
RUFY1	94	36	49
Upstream: LOC105377338 (65.451 kb); Downstream: LOC105377339 (153.698 kb)	8	45	60
Upstream: LOC105371909 (48.746 kb); Downstream: TNRC6C (20.076 kb)	300	88	76
ETS1	2052	380	1472
BTBD7	209	1040	296
GIMAP8	31	64	54
DLEU1	16	62	67
ZC3H3	213	70	58
FCHSD2	162	72	146
Upstream: EOGT (3.849 kb); Downstream: TMF1 (2.017 kb)	31	78	58
PANK2	430	260	402
DDX21	16	55	60
CD96	25	78	78
Upstream: LOC101928829 (12.897 kb); Downstream: AHSP (5.386 kb)	433	1141	625
UXS1	41	47	58
EML4	51	66	54
FUS	1175	2577	922
SMG1P6	17	15	19
ZNF267	312	77	298
KIAA0232	146	63	103
Upstream: FAM3A (7.331 kb); Downstream: G6PD (7.812 kb)	12	24	47
MTMR3	260	457	146
MGA	39	51	69
FOXO1	26	66	64
Upstream: RHEBL1 (4.458 kb); Downstream: DHH (14.938 kb)	468	1390	406
IPO5P1	24	42	43
BAG5	285	112	42
FRYL	352	84	135
ASH1L	169	86	123
TRA	27	60	70
GABPB2	330	859	100
GNAQ	23	61	65
PTBP3	22	54	72
Upstream: LOC105371909 (44.234 kb); Downstream: TNRC6C (24.588 kb)	338	72	75
COX10	452	120	191
RAF1	169	83	171
SP2; SP2-AS1	91	73	132
POLD1	395	300	325
ERN1	23	70	69
HERC4	9	45	60
CBFB	342	149	306
CBFB	342	149	306
ARHGEF3	311	84	245
BRIP1	60	68	121
TULP4	205	78	95
PCNX	26	43	40
Upstream: MAPK1IP1L (47.333 kb); Downstream: LGALS3 (11.69 kb)	41	86	60
UTY	351	893	707
CNOT6L	21	44	70
AP2B1	39	65	93
C20orf194	23	58	74
ABCG1	13	52	73
ZC3H7A	408	105	164
ANKRD11	1960	143	732
HMCES	1940	131	882
EHHADH-AS1	24	58	67
IKZF5	31	52	46
AKAP11	22	70	100
CUX1	63	64	53
NCOR1	197	77	72
IKZF3	44	34	31
MAP2K1	134	57	75
TLK1	18	57	55
CTSS	298	604	349
BAGE2; LOC105378260	17	60	69
THOC2	10	39	50
EP300	160	67	54
CAMKMT	41	75	131
MTG1	0	0	0
RFX1	483	471	677
CDYL2	248	71	97
TBCD	0	0	0
CIRBP	2136	1624	1040
TAP2	204	89	290
BRD7	500	98	204
UBE2W	20	46	79
TAF8	72	77	55
RFX3	185	172	600
RPTOR	135	83	72
PRKDC	14	56	60
UBAP2L	37	47	56
Upstream: RNU2-2P (9.724 kb); Downstream: SNHG1 (0.503 kb)	26	66	68
MAF	34	71	76
Upstream: HTR1F (32.078 kb); Downstream: CGGBP1 (25.016 kb)	38	57	72
Upstream: TRIM26 (18.296 kb); Downstream: HCG17 (2.249 kb)	285	1036	223
NUP153	222	89	178
RSPRY1	337	2013	517
SMG6	137	86	118
PPP3CC	179	79	136
LOC101929974	35	54	47
CTNNBL1	30	62	55
NLRC5	407	95	111
XYLT1	135	81	86
RABEP1	572	2012	987
RAPGEF1	286	98	122
UBE2G2	499	273	474
ZNF257	17	41	63
Upstream: MOB4 (10.697 kb); Downstream: RFTN2 (6.404 kb)	24	69	69
FAF2	42	54	66
CASK	9	21	26
ABCA3	295	245	145
NSD1	7	6	10
VPS39	163	79	125
ZNF473	741	551	116
TNRC6C	137	58	55
ADAM17	40	61	52
RNF157	282	347	77
SLFN5	29	49	42
MTG1	0	0	0
SMARCC2	45	71	110
LOC105379273	0	0	0
B3GALT1	11	54	75
PLCL2	393	102	175
TMEM132C	22	55	74
YWHAE	538	417	307
KDM2A	1343	963	386
TRA	655	176	407
Upstream: SETP16 (1.224 kb); Downstream: CXCR5 (47.977 kb)	36	43	47
TBC1D5	30	64	107
LOC105372589; BCL2L1	123	63	57
ITGAL	887	1460	622
RDX	63	59	84
MRPL42	48	64	93
CAND1	40	80	63
TMEM57	29	59	54
NKTR	93	86	172
RBM39	236	82	149
Upstream: SNX18P27 (612.861 kb); Downstream: ASNSP1 (2451.924 kb)	0	0	0
CYLD	358	95	312
VTA1	11	44	75
ELMO1	42	48	61
SMG1P5	0	0	7
PRKACA	1160	140	1026
FOXN2	25	81	74
NF1	24	66	70
PPP2R2A	360	624	96
ATP6V0A1	66	87	82
KMT2A	118	77	147
ST13	474	96	287
LOC101929475	26	49	93
Upstream: MRPS30 (7.638 kb); Downstream: LOC105374751 (403.372 kb)	53	76	116
TRK-TTT3-1	116	86	216
ITGAM	40	60	86
MYLIP	426	1621	1136
Upstream: ABHD13 (1.588 kb); Downstream: LOC105370354 (7.147 kb)	17	70	51
KIF2A	32	55	70
ASRGL1	405	616	646
TMEM185A	156	41	74
DNMT1	123	75	62
WNK1	414	79	266
MON2	14	35	58
TNRC6B	71	54	56
Upstream: SMG1P2 (5.272 kb); Downstream: LOC105371168 (26.3 kb)	10	3	11
SPECC1	552	96	271
PDE4D	11	61	80
SKP2	329	1410	201
EPS15L1	462	84	129
Upstream: LOC653513 (3.709 kb); Downstream: LOC100996761 (40.949 kb)	381	90	310
Upstream: ADRB2 (52.201 kb); Downstream: SH3TC2 (101.315 kb)	43	71	145
BCL2L12	38	43	33
Upstream: GIMAP7 (0.079 kb); Downstream: ALDH7A1P3 (20.48 kb)	34	71	74
CNNM2	52	47	58
POLR2A	886	1107	618
TNPO1	44	66	63
Upstream: ADRB2 (51.84 kb); Downstream: SH3TC2 (101.676 kb)	36	71	144
TBC1D10C	96	58	58
Upstream: N/A (0 kb); Downstream: LOC101059971 (1829.452 kb)	0	0	0
Upstream: CD3E (9.177 kb); Downstream: CD3D (13.722 kb)	192	72	146
KDM2A	851	93	273
ASAP1	16	75	73
CDK12	111	62	109
Upstream: N/A (0 kb); Downstream: LOC101930589 (123.83 kb)	0	0	0
TAPBP	746	263	959
NDFIP2	19	52	61
Upstream: N/A (0 kb); Downstream: LOC101930589 (123.794 kb)	0	0	0
SMG1P5	7	13	22
Upstream: LINC01480 (8.089 kb); Downstream: CEACAM21 (4.257 kb)	14	43	62
LOC728989	51	78	74
Upstream: MIR3149 (9.332 kb); Downstream: PEX2 (4.076 kb)	9	52	45
LCP1	36	61	58
EVL	550	996	362
SPATS2	164	92	58
ADRBK1; LOC105369356	1276	1709	867
CALD1; LOC102724947	28	79	78
ARHGAP35	58	49	39
RRN3P2	6	4	9
TNRC6C	118	54	53
NLRC3; LOC101929732	1030	705	710
PHC2	100	71	83
SRSF3	58	59	48
GNG7	162	55	101
CDK8	65	86	84
Upstream: LOC105379505 (186.108 kb); Downstream: MIR6724-1 (162.322 kb)	0	0	0
NACC2	74	54	53
NETO2	14	55	61
MINK1	222	224	135
VAV1	493	83	292
PACS1	463	729	277
ZNF652	39	70	85
PBX3	17	44	103
ZNF264	27	59	77
ACACA	59	64	66
OGDH	458	1123	699
PIK3CD; PIK3CD-AS2	107	60	50
Upstream: DAPK3 (1.76 kb); Downstream: EEF2 (3.173 kb)	508	666	220
CASC3	96	74	131
ARHGAP25	15	72	77
MLLT3	57	82	105
BTRC	32	83	119
TRAIP	550	687	519
PCNT	1128	2631	883
STK4	91	76	152
SRPK1	37	70	62
CD109	26	57	55
GPATCH2L	44	76	90
MKL1	755	121	463
BIRC6	423	975	323
CYTH1	460	135	206

## Sheet: Fig. 3F
	ChIP-Seq reads in linear proximity (+/-5 kb) of each IS					ChIP-Seq reads in linear proximity (+/-5 kb) of each IS					ChIP-Seq reads in linear proximity (+/-5 kb) of each IS
Acute UD	H3K9me3	H3K27me3			Acute UD+5	H3K9me3	H3K27me3			Chronic UD	H3K9me3	H3K27me3
RNF149	19	182			VPS13D	21	24			EHMT1	36	190
ACO2; LOC105369160	30	143			BECN1	18	78			FCHSD2	22	137
SBNO2	27	107			Upstream: CEP97 (0.253 kb); Downstream: NXPE3 (8.37 kb)	60	62			ARF3	39	197
TC2N	32	87			MGA	19	56			RPTOR	23	61
UBE4B	22	45			Upstream: NBPF10 (4.866 kb); Downstream: NOTCH2NL (2.238 kb)	1	11			KLF3-AS1	68	109
PKN1	22	152			Upstream: N/A (0 kb); Downstream: LOC101059971 (1427.869 kb)	0	0			GLTSCR1L	14	49
RBM14-RBM4	11	78			Upstream: LOC387820 (137.01 kb); Downstream: LOC105369563 (88.533 kb)	61	38			GTPBP8	20	241
PARD6B	31	89			LYST	109	47			ARID2	71	93
VPRBP	19	47			ARHGAP35	29	671			SMG1P2	4	8
Upstream: PRR13P5 (23.472 kb); Downstream: PSMC4 (3.781 kb)	25	95			FNDC3A	190	82			LOC101928230	33	137
NAA38	157	263			MTOR	19	69			SRPK1	82	51
BACH2	35	43			NIPAL3	38	285			PUM2	45	197
ADD1	18	55			STIM1	24	45			RSL1D1	19	37
FTO	53	54			CCNY	39	47			ATP2A2	33	62
STK24	57	111			Upstream: SMG1P2 (18.922 kb); Downstream: LOC105371168 (12.65 kb)	14	28			MED16	21	90
TBCEL	107	284			HORMAD2; LOC105372988	19	110			LMAN2	2	9
DCAF5	35	113			POU2F2	44	174			HKR1	392	61
ANKRD11	17	108			Upstream: APOBEC3H (0.108 kb); Downstream: COX5BP7 (16.029 kb)	26	53			ZNF449	19	66
LINC00880	37	59			CSNK1A1	22	197			RABGAP1L	81	48
FNBP1	29	322			Upstream: RPL32P25 (9,919kb kb); Downstream: MAML2 (2.661 kb)	26	26			LOC105378419	34	33
THSD7A	79	14			Upstream: LOC105377145 (11.178 kb); Downstream: SUCLG2 (102.817 kb)	32	76			BACH2	39	20
SMG1P6	6	11			SRGAP2	90	290			IL6ST	50	83
RSBN1	20	176			ACAP2	35	172			HERC1	32	202
RAD51B	15	56			SMG1P2	5	5			MKL1	26	46
CCDC144B	25	52			MFSD11	27	108			LOC105369863	88	18
Upstream: TMSB4X (57.026 kb); Downstream: FAM9C (1.364 kb)	15	30			PPP2R5C	97	206			RREB1	31	43
Upstream: LOC102724200 (158.131 kb); Downstream: LOC105379487 (175.788 kb); Upstream: LOC102724931 (122.693 kb); Downstream: LOC105379502 (130.357 kb)	0	0			SRGAP2	90	290			CDK10	22	175
PIK3R5	60	790			NSFP1	30	25			ATXN10	20	44
LDHAL6A	24	185			Upstream: CEP97 (0.253 kb); Downstream: NXPE3 (8.37 kb)	60	62			BACH2	28	134
Upstream: LOC105377893 (126.176 kb); Downstream: MIR4643 (752.8 kb)	53	27			HSF1	26	170			MYCBP2	34	78
Upstream: HLA-DMA (7.32 kb); Downstream: LOC105375109 (6.263 kb)	35	106			ZNF83	131	82			B3GNTL1	0	0
CLPX	26	97			LINC01572	39	72			MGA	28	52
DHX15	32	15			ARPC2	32	106			BACH2	28	134
Upstream: FAM102A (36.106 kb); Downstream: NAIF1 (44.1 kb)	19	110			NCOR1	21	35			STARD7	120	131
Upstream: LOC100127978 (22.891 kb); Downstream: RPAP3 (153.319 kb)	41	45			MROH1	43	606			PAFAH1B1	24	77
C3AR1	45	101			AFG3L2	20	55			TECR	40	93
ARIH1	26	30			KIT	59	95			RGS6	72	169
Upstream: MAPKAPK2 (11.531 kb); Downstream: LOC105372877 (2.515 kb)	30	80			Upstream: LOC100996756 (9.47 kb); Downstream: LOC105371235 (13.034 kb)	3	6			HIVEP3	19	251
C18orf25	59	184			KIT	59	95			EFEMP2	30	71
FAM193A	27	71			EVL	33	458			WDR63	27	163
PHC2	32	45			ZNF84	42	304			PRC1-AS1	14	15
AGPAT5	26	174			Upstream: LOC105379428 (596.719 kb); Downstream: LOC100533637 (1912.751 kb)	0	0			Upstream: HAVCR1P1 (925.134 kb); Downstream: LOC105376906 (2431.523 kb)	0	0
RNF213; LOC100294362	24	106			DLG1	23	224			FAM149B1	34	260
RAP1B	31	88			LOC105373188	39	31			TNRC6C	15	212
CDK12	29	109			Upstream: LOC105379428 (985.037 kb); Downstream: LOC100533637 (1524.433 kb)	0	0			UBE2G1	18	159
ELAVL3	25	106			Upstream: LOC105379428 (985.037 kb); Downstream: LOC100533637 (1524.433 kb)	0	0			BRPF3	44	151
Upstream: LOC100505938 (78.265 kb); Downstream: NXPH1 (12.409 kb)	42	94			Upstream: LOC105379428 (471.475 kb); Downstream: LOC100533637 (2037.995 kb)	0	0			LOC105373188	34	30
BCOR	40	47			Upstream: LOC105375015 (42.591 kb); Downstream: HLA-B (2.698 kb)	21	281			KIF9-AS1	24	46
FKBP5; LOC105375032	19	39			ZNF84	42	304			SCYL2	54	45
UBAP2L	27	38			Upstream: SNX7 (117.572 kb); Downstream: LPPR5 (12.173 kb)	58	42			MAP3K14	44	162
LIX1L; LOC105371260	0	2			IQGAP1	30	533			BTBD1	2	1
DLG1	22	268			Upstream: LOC105379428 (596.719 kb); Downstream: LOC100533637 (1912.751 kb)	0	0			Upstream: MPZL2 (0.45 kb); Downstream: CD3E (39.594 kb)	15	32
PACS1	77	174			VPS8	20	68			CUL9	34	201
TMEM79	25	59			Upstream: IZUMO3 (825.662 kb); Downstream: LOC105375995 (41.03 kb)	122	14			VWA8	19	33
MAML2	30	6			ZNF84	42	304			MACF1	35	132
LOC102724642	1	16			PTPRA	19	30			REEP3	27	70
Upstream: CYP1A2 (15.526 kb); Downstream: CSK (9.958 kb)	18	52			AMBRA1	24	60			CLK4	25	411
KDM2A	24	146			NPR2	18	44			HNRNPLL	51	34
Upstream: RNA5SP169 (43.294 kb); Downstream: LOC100996286 (85.846 kb)	37	183			UQCC2	23	297			PCBP1-AS1	24	92
WIPF2	33	525			Upstream: PPP1R2P9 (75.134 kb); Downstream: LOC105373188 (67.02 kb)	22	21			LOC105373188	34	30
EPB41L4B	75	37			NELFCD	45	55			DNAJC7	40	814
ZGPAT	0	0			KDM7A	19	77			GOLGA4	24	31
GLB1	26	75			PPP3CB	26	150			LOC105373188	34	30
PPP2R5C	78	137			FBXO31	20	78			PPIL4	96	69
SBNO1	10	64			NEAT1	22	116			FBXO31	30	101
ERN1	72	72			Upstream: CASC8 (70.466 kb); Downstream: LOC105375754 (111.947 kb)	28	144			SETD2	22	42
PACS1	62	174			ELP3	90	194			SACM1L	24	59
LRRC37A8P	10	15			GPATCH8	2	1			FEM1B	41	124
GATAD2A	50	65			ZC3H4	31	103			ZNF708	48	137
AGO3	36	100			NPLOC4	0	0			PREX1	42	219
RPTOR	16	67			HIVEP3	46	787			GNA15	93	114
ATXN7L1	18	150			SRSF7	32	204			RABEP1	14	48
RPS6KA5	25	173			RAD51B	53	83			CKAP5	17	32
MACF1	23	111			IKZF3	26	296			DDX6	31	122
POLR2A	39	87			LOC103091866 (uncharacterized)	19	37			CSGALNACT1	31	171
RNF157	21	124			GATAD2A	20	86			ACAP2	21	212
UCHL5	27	23			DNMT1	32	436			STAT5B	19	120
FUT8	15	58			MICB	34	61			SLCO3A1	73	130
Upstream: ZNF792 (27.378 kb); Downstream: GRAMD1A (3.124 kb)	39	530			ADCY9	28	108			SAE1	24	86
Upstream: LOC102724904 (17511.142 kb); Downstream: LOC105379434 (233.442 kb)	0	0			GIMAP8	49	87			MAP3K14	40	187
XPO7	33	124			RNF38	25	26			RPA1	20	201
IGH	43	55			CCNI	47	31			Upstream: MID1IP1 (70.638 kb); Downstream: LOC105373175 (380.931 kb)	13	51
FIP1L1	27	125			STK38	37	146			VPS13C	29	107
ADK	42	45			Upstream: EEF1A1P7 (19.132 kb); Downstream: LINC01531 (2.42 kb)	90	197			TRAF2	15	82
ZC3H6	6	29			RAB14; LOC105376337	69	24			ZNF708	48	137
ARHGEF6	35	26			CYTH1	32	88			RANBP10	24	36
Upstream: HIST1H2BI (5.174 kb); Downstream: LOC105374985 (1.768 kb)	25	59			HLA-DM	31	248			ZNRF2	31	18
Upstream: EMBP1 (21641.759 kb); Downstream: LOC101929814 (87.083 kb); Upstream: EMBP1 (21644.002 kb); Downstream: LOC101929814 (84.84 kb)	27	2			NEAT1	22	116			Upstream: PPIAL4D (15.016 kb); Downstream: RNVU1-14 (23.901 kb)	13	10
NR3C1	66	51			DIAPH1	36	189			LOC105370108	43	16
ZNF264	194	47			PACS1	25	54			USP47	38	72
CD58	27	74			ZNF841	51	299			STAT5B	23	113
XPO6	23	52			USP24	39	181			NDUFAF7	22	35
TBC1D2B	18	309			LOC102724364	4	26			SACM1L	24	59
VPS37B	23	38			WHSC1	19	40			ZNF720	186	28
Upstream: B3GNT3 (2.68 kb); Downstream: INSL3 (0.257 kb)	19	232			DYRK1A	28	90			NRF1	27	41
HNRNPC	17	120			GGA3	32	467			KDM2A	23	265
RERE	26	60			PRKCQ	19	50			URI1	66	414
LRRC16A	51	51			DHX8	15	57			ZNF708	48	137
C1RL-AS1	14	36			USP3	28	22			RNF11	24	27
FUS	33	115			Upstream: EIF2AP2 (6.1 kb); Downstream: LOC100288724 (3.322 kb)	68	270			ADCY7	24	235
RHOT1	42	211			AKAP13	19	224			HMG20A	47	57
SENP1	23	11			Upstream: LOC102724971 (1.335 kb); Downstream: LOC105379208 (8.515 kb)	0	0			CHP1	19	63
SYNE2	31	73			IL16	32	55			KIAA1109	32	175
FANCA	27	98			Upstream: ATP6V1G3 (76.311 kb); Downstream: PTPRC (21.712 kb)	34	7			WBP2	65	230
GIMAP8	73	96			PACS1	39	302			ZZEF1	18	49
LRRC8C	31	45			Upstream: CD28 (6.966 kb); Downstream: KRT18P39 (18.355 kb)	16	55			CFL2	45	113
DIAPH2	31	10			Upstream: LOC105369901 (17.235 kb); Downstream: C12orf79 (6.643 kb)	27	29			SPPL3	37	363
TEKT4P2	0	0			Upstream: LOC644669 (3222.232 kb); Downstream: ROCK1 (2401.589 kb)	24	11			ZNF644	58	55
ZFP91; ZFP91-CNTF	98	96			LOC283788	0	0			RALGPS1	18	150
HNRNPM	26	90			FAM102A	29	60			RPA2	18	133
C1orf228; LOC105378690	29	71			LINC00379	113	34			CASK	15	17
Upstream: SMG1P2 (15.612 kb); Downstream: LOC105371168 (15.96 kb)	8	7			KIAA0368 (other name: ECPAS)	78	75			SLAMF1	69	64
FKBP5; LOC105375032	29	28			Upstream: LINC00381 (37.095 kb); Downstream: LINC00347 (80.589 kb)	57	31			MUM1	29	95
MAU2	75	429			SYT9	56	51			GAPVD1	35	69
C16orf54	60	131			RAB14	51	27			KIAA0586	40	81
PELP1	35	947			Upstream: RPS8P7 (4.324 kb); Downstream: MAPK9 (2.27 kb)	34	98			PATL2	17	33
DYRK1B	34	74			Upstream: MIR663AHG (990.661 kb); Downstream: LOC100289097 (1357.196 kb)	0	0			Upstream: CCR3 (25.013 kb); Downstream: UQCRC2P1 (18.674 kb)	21	47
AKNA	26	563			ANKRD11	32	74			MTM1	20	35
FAM193A	34	35			ATP5A1	28	222			PUM1	97	160
PGS1	25	240			Upstream: LOC105378964 (10.343 kb); Downstream: PELO (25.821 kb)	36	142			PPP2R5C	50	587
HNRNPLL	27	52			TXNDC16	16	18			UBR1	28	32
RERE	25	47			Upstream: PARP4P1 (30050.327 kb); Downstream: CTBP2P1 (170.261 kb)	0	0			RBL2	44	85
Upstream: LSM2 (1.85 kb); Downstream: HSPA1L (0.785 kb)	23	75			LRRC2	15	132			ZNF829	272	63
METRNL	0	0			Upstream: LOC105379428 (1218.135 kb); Downstream: LOC100533637 (1291.335 kb)	0	0			SLC16A4	59	96
AFG3L1P	40	718								ZNF708	48	137
ETS1	122	773								PACS1	20	87
Upstream: POC1A (26.436 kb); Downstream: ALDOAP1 (11.919 kb)	23	127								NAA38	155	246
COL5A3	30	296								PCM1	36	148
Upstream: DPP7 (9.12 kb); Downstream: GRIN1 (12.012 kb)	23	414								ATG4A	61	20
FOXP1	30	18								EPHA4	30	132
PSMD13	26	55								PPP5D1	24	333
MSH5-SAPCD1; MSH5	28	164								AFF1	74	23
RAB40C	24	60								VAV3	33	61
Upstream: LINC00885 (31.167 kb); Downstream: LOC105374303 (0.728 kb)	67	49								TSPAN5	141	37
ARIH2	33	79								CCDC101	27	132
BBS12; CETN4P	15	22								LOC105369347	37	440
PPP6R2	0	0								Upstream: TRIM38 (1.939 kb); Downstream: HIST1H1PS2 (26.839 kb)	42	42
FAM193B	31	416								Upstream: QPRT (8.826 kb); Downstream: C16orf54 (35.643 kb)	29	150
RSRC2	39	163								HSF1	29	208
TERF2IP	30	60								ST3GAL3	20	141
ASB16-AS1	35	32								ABCA11P	381	74
ASB16-AS1	35	32								ZNF721	381	74
VPS13C	33	58								SMG6	19	97
SMG1P3	0	4								Upstream: LAT (25.590 kb); Downstream: LOC730153 (21.461 kb)	33	109
GPN1	42	127								TRA	20	54
GPN1	42	127								GOLGB1	18	210
GPN1	42	127								CYTH1	30	89
GPN1	42	127								TP53BP1	23	40
GPN1	42	127								BCAS3	22	25
GPN1	42	127								SNTB1	40	56
GPN1	42	127								ZNF169	19	174
GPN1	42	127								ANAPC11	0	0
GPN1	42	127								PACS1	37	119
TFDP2	22	31								RSF1	35	88
ITPR3	31	107								ERO1L	38	79
Upstream: RPL12P42 (11.603 kb); Downstream: CACNA1A (35.965 kb)	21	542								FOXO3	36	83
TMEM175	23	115								CYTH1	27	80
POLR1C; XPO5	22	38								CHMP4B	22	90
MINK1	26	138								SS18	120	49
CIRBP	49	142								DMC1	46	83
ETV6	54	121								STIM2	24	13
MFSD11	34	54								CDC42	13	29
TNRC6A	21	31								UPF2	22	29
Upstream: ID3 (64.457 kb); Downstream: MDS2 (3.083 kb)	22	32								HACD2	156	194
STAT3	28	157								HMMR	83	18
PRRC2A	36	106								LOC101927156	65	58
EP300	34	211								FANCA	25	131
SMG6	28	104								SCLT1	96	41
SLC7A6	25	131								KIAA1551	191	68
Upstream: DOC2GP (8.268 kb); Downstream: NUDT8 (4.006 kb)	10	120								DDX52	37	52
SIRT3	21	79								FAM126B	35	180
RANBP3	20	85								NLK	27	40
CLCN3	26	94								ANKRD12	22	31
SNTB2	21	29								ARHGEF18	71	122
THRB	34	63								ZNF431	47	110
PFDN2	32	63								POLR2A	21	92
NSD1	33	34								CEACAM21	34	278
ECE1	3	9								WDR82	19	112
Upstream: HIST3H2BA (8.133 kb); Downstream: RNF187 (14.659 kb)	19	28								SMARCA4	17	96
PTK2B	17	92								SMG1P6	3	4
MPHOSPH9	30	95								ISM1	44	78
SBNO2	12	121								LOC81691	33	42
PUM1	25	91								ARHGEF6	24	20
HDAC4	51	52								ASH1L	25	39
ZMYM2	17	94								LOC101928451	30	33
IPO7	76	49								MBTD1	80	20
RAP1B	31	22								BCAS3	22	25
NOSIP	23	40								NLK	38	38
TANGO6	30	693								LOC102724517	38	38
MAP4K1	47	29								Upstream: AP2S1 (50.791 kb); Downstream: ARHGAP35 (16.781 kb)	34	466
PBRM1	49	102								EIF4G3	20	55
NCOA1	25	39								JMJD1C	46	50
MTFMT	19	10								EXOC6	91	22
PPP3CB	33	253								SCLT1	96	41
PTPN4	26	150								VPS13B	28	36
TXLNB; HECA	29	226								MYO19	15	47
SERINC5	17	130								TENM1	18	8
Upstream: MECP2 (32.011 kb); Downstream: OPN1LW (14.482 kb)	39	75
LINC00243	24	69
HTT	90	137
FAM193A	13	50
NRF1	28	44
ZFAT	35	76
PTPN1	45	81
Upstream: LAT (14.031 kb); Downstream: LOC730153 (33.02 kb)	45	165
LOC105369567	26	126
FAM134C	27	90
HIPK1	32	197
RSBN1L	38	50
RUFY1	43	108
ZC3H8	37	277
SETD2	10	23
LIN9	27	36
HMHA1; POLR2E	42	323
SNAPC3	32	117
VPS13C	31	40
DERL2	31	144
CCDC69	44	29
ZNF75D	29	18
CTC1	14	20
GAR1	29	200
NUP214	23	31
ETV6	21	116
MALRD1	39	62
MED13L	127	31
GARS	80	103
MIER1	26	64
UBE2G1	32	133
SETD8	25	109
GPR89B	28	148
SIMC1	3	3
NT5C2	83	491
LOC105369345	85	48
FPR1	26	66
RUFY1	44	205
Upstream: LOC105377338 (65.451 kb); Downstream: LOC105377339 (153.698 kb)	34	269
Upstream: LOC105371909 (48.746 kb); Downstream: TNRC6C (20.076 kb)	98	33
ETS1	43	293
BTBD7	34	71
GIMAP8	113	96
DLEU1	96	101
ZC3H3	43	129
FCHSD2	63	92
Upstream: EOGT (3.849 kb); Downstream: TMF1 (2.017 kb)	16	88
PANK2	49	157
DDX21	27	72
CD96	58	77
Upstream: LOC101928829 (12.897 kb); Downstream: AHSP (5.386 kb)	26	85
UXS1	27	119
EML4	28	218
FUS	21	271
SMG1P6	30	98
ZNF267	10	11
KIAA0232	59	31
Upstream: FAM3A (7.331 kb); Downstream: G6PD (7.812 kb)	20	41
MTMR3	14	21
MGA	31	104
FOXO1	24	28
Upstream: RHEBL1 (4.458 kb); Downstream: DHH (14.938 kb)	42	74
IPO5P1	27	66
BAG5	158	86
FRYL	18	390
ASH1L	43	26
TRA	29	26
GABPB2	138	226
GNAQ	34	202
PTBP3	120	61
Upstream: LOC105371909 (44.234 kb); Downstream: TNRC6C (24.588 kb)	118	108
COX10	31	276
RAF1	39	116
SP2; SP2-AS1	20	33
POLD1	28	57
ERN1	36	135
HERC4	66	89
CBFB	53	23
CBFB	32	44
ARHGEF3	32	44
BRIP1	26	66
TULP4	25	49
PCNX	30	88
Upstream: MAPK1IP1L (47.333 kb); Downstream: LGALS3 (11.69 kb)	20	23
UTY	27	201
CNOT6L	5428	727
AP2B1	52	105
C20orf194	55	23
ABCG1	15	50
ZC3H7A	105	57
ANKRD11	30	62
HMCES	17	108
EHHADH-AS1	36	172
IKZF5	24	79
AKAP11	57	120
CUX1	21	16
NCOR1	13	66
IKZF3	24	73
MAP2K1	17	259
TLK1	22	226
CTSS	63	92
BAGE2; LOC105378260	16	52
THOC2	149	11
EP300	15	14
CAMKMT	24	200
MTG1	28	27
RFX1	0	0
CDYL2	28	323
TBCD	46	100
CIRBP	0	0
TAP2	49	145
BRD7	36	77
UBE2W	37	112
TAF8	50	77
RFX3	23	188
RPTOR	66	25
PRKDC	22	79
UBAP2L	46	63
Upstream: RNU2-2P (9.724 kb); Downstream: SNHG1 (0.503 kb)	165	135
MAF	40	208
Upstream: HTR1F (32.078 kb); Downstream: CGGBP1 (25.016 kb)	42	158
Upstream: TRIM26 (18.296 kb); Downstream: HCG17 (2.249 kb)	47	172
NUP153	30	107
RSPRY1	19	26
SMG6	25	57
PPP3CC	14	80
LOC101929974	25	93
CTNNBL1	36	283
NLRC5	63	75
XYLT1	25	228
RABEP1	43	75
RAPGEF1	32	55
UBE2G2	24	125
ZNF257	25	304
Upstream: MOB4 (10.697 kb); Downstream: RFTN2 (6.404 kb)	37	72
FAF2	28	51
CASK	29	47
ABCA3	25	21
NSD1	30	90
VPS39	12	20
ZNF473	33	89
TNRC6C	36	154
ADAM17	20	312
RNF157	20	271
SLFN5	32	115
MTG1	22	252
SMARCC2	0	0
LOC105379273	18	48
B3GALT1	0	0
PLCL2	47	29
TMEM132C	35	25
YWHAE	60	92
KDM2A	19	127
TRA	29	119
Upstream: SETP16 (1.224 kb); Downstream: CXCR5 (47.977 kb)	25	49
TBC1D5	29	210
LOC105372589; BCL2L1	26	21
ITGAL	50	184
RDX	29	76
MRPL42	21	58
CAND1	33	71
TMEM57	32	119
NKTR	63	194
RBM39	18	40
Upstream: SNX18P27 (612.861 kb); Downstream: ASNSP1 (2451.924 kb)	22	59
CYLD	0	0
VTA1	103	86
ELMO1	55	33
SMG1P5	48	26
PRKACA	1	0
FOXN2	50	109
NF1	32	116
PPP2R2A	24	63
ATP6V0A1	36	431
KMT2A	43	74
ST13	14	44
LOC101929475	33	49
Upstream: MRPS30 (7.638 kb); Downstream: LOC105374751 (403.372 kb)	63	70
TRK-TTT3-1	31	14
ITGAM	24	33
MYLIP	45	135
Upstream: ABHD13 (1.588 kb); Downstream: LOC105370354 (7.147 kb)	17	41
KIF2A	103	32
ASRGL1	126	57
TMEM185A	33	71
DNMT1	21	51
WNK1	48	280
MON2	24	37
TNRC6B	73	103
Upstream: SMG1P2 (5.272 kb); Downstream: LOC105371168 (26.3 kb)	114	203
SPECC1	3	7
PDE4D	37	122
SKP2	32	83
EPS15L1	19	58
Upstream: LOC653513 (3.709 kb); Downstream: LOC100996761 (40.949 kb)	53	116
Upstream: ADRB2 (52.201 kb); Downstream: SH3TC2 (101.315 kb)	37	239
BCL2L12	25	23
Upstream: GIMAP7 (0.079 kb); Downstream: ALDH7A1P3 (20.48 kb)	35	341
CNNM2	59	217
POLR2A	40	496
TNPO1	36	97
Upstream: ADRB2 (51.84 kb); Downstream: SH3TC2 (101.676 kb)	26	222
TBC1D10C	24	22
Upstream: N/A (0 kb); Downstream: LOC101059971 (1829.452 kb)	50	306
Upstream: CD3E (9.177 kb); Downstream: CD3D (13.722 kb)	0	0
KDM2A	24	19
ASAP1	26	186
CDK12	40	37
Upstream: N/A (0 kb); Downstream: LOC101930589 (123.83 kb)	73	112
TAPBP	0	0
NDFIP2	48	91
Upstream: N/A (0 kb); Downstream: LOC101930589 (123.794 kb)	45	72
SMG1P5	0	0
Upstream: LINC01480 (8.089 kb); Downstream: CEACAM21 (4.257 kb)	2	9
LOC728989	51	46
Upstream: MIR3149 (9.332 kb); Downstream: PEX2 (4.076 kb)	39	158
LCP1	70	26
EVL	33	212
SPATS2	26	136
ADRBK1; LOC105369356	45	415
CALD1; LOC102724947	35	124
ARHGAP35	62	75
RRN3P2	31	292
TNRC6C	3	20
NLRC3; LOC101929732	25	274
PHC2	26	76
SRSF3	31	263
GNG7	18	177
CDK8	32	87
Upstream: LOC105379505 (186.108 kb); Downstream: MIR6724-1 (162.322 kb)	34	135
NACC2	0	0
NETO2	11	138
MINK1	12	28
VAV1	25	80
PACS1	60	54
ZNF652	30	56
PBX3	29	44
ZNF264	20	25
ACACA	177	54
OGDH	189	285
PIK3CD; PIK3CD-AS2	37	115
Upstream: DAPK3 (1.76 kb); Downstream: EEF2 (3.173 kb)	27	120
CASC3	44	99
ARHGAP25	20	40
MLLT3	18	33
BTRC	17	14
TRAIP	19	17
PCNT	18	116
STK4	28	77
SRPK1	11	26
CD109	46	129
GPATCH2L	56	41
MKL1	61	28
BIRC6	27	36
CYTH1	43	62
	36	69

## Sheet: Fig. 4A
p24+ cells per mio CD4 T cells
Acute UD	PA02	PA05	PA12	PA14	PA15	PA19	PA34	PA35	PA38
	6.81	0.38	0.21	3.29	1.4	1.35	3.01	18.18	0.49
Acute UD+5	PA02	PA05	PA15	PA19	PA35
	3.17	2.29	0.38	5.19	5.77
Chronic UD	PC01	PC02	PC03	PC04	PC05	PC06	PC07	PC08	PC09	PC10
	33.15	22.16	2.1	47.31	34.56	0.43	0.46	2.56	1.4	6.44
Chronic UD+x	PC11	PC12	PC13	PC14	PC15	PC16	PC17	PC18	PC19	PC20	PC21
	22.22	37.37	2.16	54.68	99.22	0.85	8.6	66.46	6.45	141.73	17.1

## Sheet: Fig. 4B
p24+ cells per total HIV-1 DNA (%)
Acute UD	PA02	PA05	PA14	PA15	PA19	PA34	PA35
	1.39	0.41	2.32	0.44	0.28	1.39	3.18
Acute UD+5	PA02	PA05	PA19	PA35
	1.83	2.71	4.82	1.37
Chronic UD	PC01	PC02	PC03	PC04	PC05	PC06	PC08	PC09	PC10
	1.75	0.77	0.36	1.3	0.69	0.5	0.1	0.07	0.13
Chronic UD+x	PC11	PC12	PC13	PC14	PC15	PC16	PC17	PC18	PC20
	0.46	1.58	0.4	5.88	23.71	0.62	1.58	3.07	7.29

## Sheet: Fig. 4C
Acute UD	TN		TCM/TTM		TEM		TTd
	p24+ cells	p24- cells	p24+ cells	p24- cells	p24+ cells	p24- cells	p24+ cells	p24- cells
PA02	3.2	48.1	41.9	35.1	54.8	12.7	0	4.06
PA14	23.5	56.6	35.3	34.05	41.2	6.905	0	2.43
PA15	12.5	39.3	50	40.3	25	18.9	12.5	1.495
PA19	22.2	41.2	22.2	44.9	55.6	13.1	0	0.785
PA34	0	13.75	50	65.5	50	20	0	0.79
PA35	42.3	38.85	46.2	42.3	11.5	18.05	0	0.81
Acute UD+5	TN		TCM/TTM		TEM		TTd
	p24+ cells	p24- cells	p24+ cells	p24- cells	p24+ cells	p24- cells	p24+ cells	p24- cells
PA19	6.67	41.2	0	34.8	86.7	15.2	6.67	8.77
PA05	0	60.3	0	26.5	100	9.57	0	3.64
PA02	0	36.9	75	26.3	25	17.4	0	19.4
PA35	50	59.2	50	25.7	0	8.62	0	6.56
Chronic UD	TN		TCM/TTM		TEM		TTd
	p24+ cells	p24- cells	p24+ cells	p24- cells	p24+ cells	p24- cells	p24+ cells	p24- cells
PC04	18.2	46.2	28	36.6	39.4	15.3	14.4	1.99
PC02	17.1	39.1	46.3	45.3	36.6	12.5	0	3.08
PC10	20	59.7	46.7	27.9	26.7	9.09	6.67	3.29
PC05	10.34	5.83	58.62	44.45	31.03	47	0	2.745
PC08	0	22.6	80	60.9	20	14.3	0	2.2
PC01	11.7	45.5	45	42	43.3	9.72	0	2.73
Chronic UD+x	TN		TCM/TTM		TEM		TTd
	p24+ cells	p24- cells	p24+ cells	p24- cells	p24+ cells	p24- cells	p24+ cells	p24- cells
PC18	6.67	18	73.3	59.3	20	22.1	0	0.55
PC11	2.94	9.82	38.2	53.3	58.8	36.2	0	0.62
PC12	0	27.5	69.7	63.1	30.3	9.07	0	0.36
PC14	0	17.8	2.63	27.7	97.4	50.5	0	3.94
PC20	0	7.64	12.5	59.5	84.7	30.3	2.78	2.66
PC15	0	32.9	12.3	50.9	84.6	14.9	3.16	1.29
PC13	20	57.25	50	25.45	30	14.25	0	3.02
PC17	4.17	22.3	29.2	34.7	66.7	37.8	0	5.26
PC19	6.25	40.6	18.8	30.6	68.8	23	6.25	5.84
PC21	6.52	50.7	15.2	28.3	78.3	16	0	4.96

[truncated: 16 more sheets: Fig. 4D, Fig. 5A, Fig. 5B, Suppl. Fig. 1A, Suppl. Fig 1B, Suppl. Fig. 1C, Suppl. Fig. 1D, Suppl. Fig. 1E, Suppl. Fig. 1F, Suppl. Fig. 1G, Suppl. Fig. 3, Suppl. Fig. 5B, Suppl. Fig. 6A, Suppl. Fig. 6B, Suppl. Fig. 6C, Suppl. Fig. 6D]
